# Supplementary material for: ﻿Revision of the xyleborine ambrosia beetle genus Microperus Wood, 1980 (Curculionidae, Scolytinae, Xyleborini) of Thailand with four new species and four newly recorded species
Source: Zookeys. 2021 Dec 3;1074:191–214. doi: 10.3897/zookeys.1074.76235 (PMC8671307; doi:10.3897/zookeys.1074.76235)
Supplement: XML Treatment for Microperus bidentatus [file zookeys.1074.76235-treatment2.xml]

<!DOCTYPE tp:taxon-treatment
  PUBLIC "-//TaxonX//DTD Taxonomic Treatment Publishing DTD v0 20100105//EN" "tax-treatment-NSO.dtd">
<tp:taxon-treatment xmlns:tp="http://www.plazi.org/taxpub"><tp:treatment-meta><kwd-group><label>Taxon classification</label><kwd>
              <named-content content-type="kingdom">Animalia</named-content>
            </kwd><kwd>
              <named-content content-type="order">Coleoptera</named-content>
            </kwd><kwd>
              <named-content content-type="family">Curculionidae</named-content>
            </kwd></kwd-group><mixed-citation publication-type="journal"><person-group><name><surname>Sittichaya</surname><given-names>Wisut</given-names></name><name><surname>Smith</surname><given-names>Sarah M.</given-names></name><name><surname>Beaver</surname><given-names>Roger A.</given-names></name><name><surname>Thaochan</surname><given-names>Narit</given-names></name></person-group><article-title>﻿Revision of the xyleborine ambrosia beetle genus <italic><tp:taxon-name><tp:taxon-name-part taxon-name-part-type="genus" reg="Microperus">Microperus</tp:taxon-name-part></tp:taxon-name></italic> Wood, 1980 (<tp:taxon-name><tp:taxon-name-part taxon-name-part-type="family">Curculionidae</tp:taxon-name-part></tp:taxon-name>, <tp:taxon-name><tp:taxon-name-part taxon-name-part-type="subfamily">Scolytinae</tp:taxon-name-part></tp:taxon-name>, <tp:taxon-name><tp:taxon-name-part taxon-name-part-type="tribe">Xyleborini</tp:taxon-name-part></tp:taxon-name>) of Thailand with four new species and four newly recorded species</article-title><source>Zookeys</source><day>03</day><month>12</month><year>2021</year><volume>1074</volume><fpage>191</fpage><lpage>214</lpage><pub-id pub-id-type="doi">10.3897/zookeys.1074.76235</pub-id></mixed-citation></tp:treatment-meta><tp:nomenclature><label>﻿</label><tp:taxon-name>
            <object-id xmlns:xlink="http://www.w3.org/1999/xlink" content-type="arpha" xlink:type="simple">06A3CB04-3D76-5F7D-9A70-C47BA4B2E136</object-id>
            <tp:taxon-name-part taxon-name-part-type="genus" reg="Microperus">Microperus</tp:taxon-name-part>
            <tp:taxon-name-part taxon-name-part-type="species" reg="bidentatus">bidentatus</tp:taxon-name-part>
            <object-id xmlns:xlink="http://www.w3.org/1999/xlink" content-type="zoobank" xlink:type="simple">http://zoobank.org/2F84550F-FF90-4485-955E-C3B5DE6783EE</object-id>
          </tp:taxon-name><tp:taxon-authority>Sittichaya, Smith &amp; Beaver</tp:taxon-authority><tp:taxon-status xmlns:xlink="http://www.w3.org/1999/xlink" xlink:type="simple">sp. nov.</tp:taxon-status><xref ref-type="fig" rid="F2">Figure 2</xref></tp:nomenclature><tp:treatment-sec sec-type="type material" id="SECID0ENFAE"><title>Type material.</title><p><bold><italic>Holotype</italic></bold>, female, Thailand, Trang Province, Khao Banthat Wildlife Sanctuary,<named-content xmlns:xlink="http://www.w3.org/1999/xlink" content-type="dwc:verbatimCoordinates" xlink:type="simple"><named-content content-type="geo-json" specific-use="{&#34;type&#34;:&#34;Point&#34;,&#34;coordinates&#34;:[99.829861,7.415167]}" id="NCID0E2FAE" xlink:type="simple"> 7°24'54.6"N, 99°49'47.5"E</named-content></named-content>, tropical rainforest, ethanol baited trap, 01.xii.2013, W. Sittichaya, (<named-content xmlns:xlink="http://www.w3.org/1999/xlink" content-type="dwc:institutional_code" xlink:type="simple">NHMW</named-content>). <bold><italic>Paratype</italic></bold>, female, Nakhon Sri Thammarat Province, Khao Nan National Park, <named-content xmlns:xlink="http://www.w3.org/1999/xlink" content-type="dwc:verbatimCoordinates" xlink:type="simple"><named-content content-type="geo-json" specific-use="{&#34;type&#34;:&#34;Point&#34;,&#34;coordinates&#34;:[99.557889,8.808639]}" id="NCID0EKGAE" xlink:type="simple">8°48'31.1"N, 99°33'28.4"E</named-content></named-content>, tropical rainforest, ethanol baited trap, 01.xii.2013, (W. Sittichaya), (1 <abbrev xmlns:xlink="http://www.w3.org/1999/xlink" xlink:title="Private collection of Wisut Sittichaya, Songkhla, Thailand" id="ABBRID0EPGAE" xlink:type="simple">WSTC</abbrev>).</p><fig id="F2" position="float" orientation="portrait"><object-id xmlns:xlink="http://www.w3.org/1999/xlink" content-type="doi" xlink:type="simple">10.3897/zookeys.1074.76235.figure2</object-id><object-id xmlns:xlink="http://www.w3.org/1999/xlink" content-type="arpha" xlink:type="simple">7FFD9708-1ED1-502B-B12F-5C5B7B333F9E</object-id><label>Figure 2.</label><caption><p><italic><tp:taxon-name><tp:taxon-name-part taxon-name-part-type="genus" reg="Microperus">Microperus</tp:taxon-name-part><tp:taxon-name-part taxon-name-part-type="species" reg="bidentatus">bidentatus</tp:taxon-name-part></tp:taxon-name></italic> sp. nov. holotype <bold>A</bold> lateral view, <bold>B</bold> dorsal view, <bold>C</bold> posterolateral view, <bold>D</bold> front, <bold>E</bold> head ventral view, <bold>F</bold> declivity.</p></caption><graphic xmlns:xlink="http://www.w3.org/1999/xlink" xlink:href="zookeys-1074-191-g002.jpg" position="float" orientation="portrait" xlink:type="simple" id="oo_618141.jpg"><uri content-type="original_file" xlink:type="simple">https://binary.pensoft.net/fig/618141</uri></graphic></fig></tp:treatment-sec><tp:treatment-sec sec-type="Similar species" id="SECID0EXHAE"><title>Similar species.</title><p><italic><tp:taxon-name><tp:taxon-name-part taxon-name-part-type="genus" reg="Microperus">M.</tp:taxon-name-part><tp:taxon-name-part taxon-name-part-type="species" reg="recidens">recidens</tp:taxon-name-part></tp:taxon-name></italic>.</p></tp:treatment-sec><tp:treatment-sec sec-type="diagnosis" id="SECID0EIIAE"><title>Diagnosis.</title><p>1.68–1.76 mm (mean = 1.72 mm; n = 2) long, 2.80–2.89 (mean 2.85× as long as wide). This species is distinguished by its cylindrical appearance, elytral disc shining and convex, declivity steep, declivital interstriae 1 and 2 flat, slightly impressed, declivital interstriae 3–6 convex on basal half, with a pair of prominent tubercles on interstriae 3, apical half flattened. This species differs from <italic><tp:taxon-name><tp:taxon-name-part taxon-name-part-type="genus" reg="Microperus">M.</tp:taxon-name-part><tp:taxon-name-part taxon-name-part-type="species" reg="recidens">recidens</tp:taxon-name-part></tp:taxon-name></italic> by the elytral disc more flattened, declivital summit less steep, declivital face more flattened and broader, and declivity armed with a pair of prominent tubercles on interstriae 3 (those much smaller in <italic><tp:taxon-name><tp:taxon-name-part taxon-name-part-type="genus" reg="Microperus">M.</tp:taxon-name-part><tp:taxon-name-part taxon-name-part-type="species" reg="recidens">recidens</tp:taxon-name-part></tp:taxon-name></italic>).</p></tp:treatment-sec><tp:treatment-sec sec-type="description" id="SECID0EEJAE"><title>Description (female).</title><p>Body greenish brown to brown. <bold><italic>Head</italic></bold>: epistoma entire, transverse, with a row of hair-like setae. Frons weakly convex shagreened, covered with sparse vestiture, punctate, punctures shallow with a short erect hair-like setae. Eye shallowly emarginate just above antennal insertion, upper portion slightly smaller than lower part. Submentum large, distinctly triangular, moderately impressed. Antennal scape short and thick, subequal in length with club. Pedicel slightly broader than scape, shorter than funicle. Funicle 4-segmented, segment 1 shorter than pedicel. Club longer than wide (5:4), type 3, segment 1 corneous, feebly convex on anterior face, occupying basal 1/3, covering 2/3 of posterior face; segment 2 short, soft; segment 2 present on posterior face, soft. <bold><italic>Pronotum</italic></bold>: 1.20× as long as wide, elongate and subquadrate, type 7 in dorsal view, lateral sides parallel to anterior 3/4, rounded anteriorly; anterior margin without serrations; base weakly concave, posterior angles rounded. In lateral view disc slightly longer than anterior slope, type 7, summit at apical 2/5, anterior slope densely asperate; disc slightly convex, subshiny, impunctate; lateral margins obliquely costate. <bold><italic>Elytra</italic></bold>: 1.55× as long as wide, 1.33× as long as pronotum. Scutellum minute, convex, slightly raised above elytral surface. Elytral mycangium indicated by a disperse median setal tuft along elytral base. Base sinuate, edge carinate, humeral angles rounded, parallel-sided in basal 7/8, then narrowly rounded to apex. Disc shiny, moderately convex, striae not impressed, with large shallow punctures, setose, setae very short, semi-erect, hair-like; interstriae flat, impunctate, setose, setae long erect, hair-like. Declivity abruptly commencing, declivital face on striae and interstriae 1 and 2 shallowly impressed, upper portion on 3–6 convex with a pair of prominent tubercles on interstriae 3, lower portion flattened; declivital striae 1 and 2 slightly impressed, punctate, punctures round, prominent, moderately impressed, striae 3–6 flat, punctate, punctures small; interstriae flat with a row of long erect hair-like setae. Posterolateral margin carinate to interstriae 7. <bold><italic>Legs</italic></bold>: procoxae contiguous; prosternal coxal piece short, inconspicuous. Protibiae slender, broadest at the middle; posterior face smooth; margin armed with six large socketed denticles. Meso- and metatibiae rounded, armed with seven large socketed denticles.</p></tp:treatment-sec><tp:treatment-sec sec-type="etymology" id="SECID0EWJAE"><title>Etymology.</title><p>L. <italic>bi</italic> = two, <italic>dentatus</italic> = toothed, the name refers to the two prominent denticles on each declivital interstriae 3. An adjective.</p></tp:treatment-sec><tp:treatment-sec sec-type="distribution" id="SECID0EAKAE"><title>Distribution.</title><p>Southern Thailand (Trang Province, Nakhon Sri Thammarat Province).</p></tp:treatment-sec><tp:treatment-sec sec-type="host" id="SECID0EFKAE"><title>Host plants.</title><p>Unknown.</p></tp:treatment-sec></tp:taxon-treatment>
