# Supplementary material for: ﻿Revision of the xyleborine ambrosia beetle genus Microperus Wood, 1980 (Curculionidae, Scolytinae, Xyleborini) of Thailand with four new species and four newly recorded species
Source: Zookeys. 2021 Dec 3;1074:191–214. doi: 10.3897/zookeys.1074.76235 (PMC8671307; doi:10.3897/zookeys.1074.76235)
Supplement: XML Treatment for Microperus bucolicus [file zookeys.1074.76235-treatment3.xml]

<!DOCTYPE tp:taxon-treatment
  PUBLIC "-//TaxonX//DTD Taxonomic Treatment Publishing DTD v0 20100105//EN" "tax-treatment-NSO.dtd">
<tp:taxon-treatment xmlns:tp="http://www.plazi.org/taxpub"><tp:treatment-meta><kwd-group><label>Taxon classification</label><kwd>
              <named-content content-type="kingdom">Animalia</named-content>
            </kwd><kwd>
              <named-content content-type="order">Coleoptera</named-content>
            </kwd><kwd>
              <named-content content-type="family">Curculionidae</named-content>
            </kwd></kwd-group><mixed-citation publication-type="journal"><person-group><name><surname>Sittichaya</surname><given-names>Wisut</given-names></name><name><surname>Smith</surname><given-names>Sarah M.</given-names></name><name><surname>Beaver</surname><given-names>Roger A.</given-names></name><name><surname>Thaochan</surname><given-names>Narit</given-names></name></person-group><article-title>﻿Revision of the xyleborine ambrosia beetle genus <italic><tp:taxon-name><tp:taxon-name-part taxon-name-part-type="genus" reg="Microperus">Microperus</tp:taxon-name-part></tp:taxon-name></italic> Wood, 1980 (<tp:taxon-name><tp:taxon-name-part taxon-name-part-type="family">Curculionidae</tp:taxon-name-part></tp:taxon-name>, <tp:taxon-name><tp:taxon-name-part taxon-name-part-type="subfamily">Scolytinae</tp:taxon-name-part></tp:taxon-name>, <tp:taxon-name><tp:taxon-name-part taxon-name-part-type="tribe">Xyleborini</tp:taxon-name-part></tp:taxon-name>) of Thailand with four new species and four newly recorded species</article-title><source>Zookeys</source><day>03</day><month>12</month><year>2021</year><volume>1074</volume><fpage>191</fpage><lpage>214</lpage><pub-id pub-id-type="doi">10.3897/zookeys.1074.76235</pub-id></mixed-citation></tp:treatment-meta><tp:nomenclature><label>﻿</label><tp:taxon-name>
            <object-id xmlns:xlink="http://www.w3.org/1999/xlink" content-type="arpha" xlink:type="simple">8EA3E55D-BF1D-582A-A59C-92378559C0CA</object-id>
            <tp:taxon-name-part taxon-name-part-type="genus" reg="Microperus">Microperus</tp:taxon-name-part>
            <tp:taxon-name-part taxon-name-part-type="species" reg="bucolicus">bucolicus</tp:taxon-name-part>
            <object-id xmlns:xlink="http://www.w3.org/1999/xlink" content-type="zoobank" xlink:type="simple">http://zoobank.org/8AD72B58-7FF5-4CD0-97C1-EC006009329A</object-id>
          </tp:taxon-name><tp:taxon-authority>Sittichaya, Smith &amp; Beaver</tp:taxon-authority><tp:taxon-status xmlns:xlink="http://www.w3.org/1999/xlink" xlink:type="simple">sp. nov.</tp:taxon-status><xref ref-type="fig" rid="F3">Figure 3</xref></tp:nomenclature><tp:treatment-sec sec-type="type material" id="SECID0EYLAE"><title>Type material.</title><p><bold><italic>Holotype</italic></bold>, female, Thailand: Nakhon Sri Thammarat Province, <named-content xmlns:xlink="http://www.w3.org/1999/xlink" content-type="dwc:verbatimCoordinates" xlink:type="simple"><named-content content-type="geo-json" specific-use="{&#34;type&#34;:&#34;Point&#34;,&#34;coordinates&#34;:[99.654806,8.361333]}" id="NCID0EGMAE" xlink:type="simple">8°21'40.8"N, 99°39'17.3"E</named-content></named-content>, durian orchard, ethanol baited trap, 1.vi.2011, W. Sittichaya, (<named-content xmlns:xlink="http://www.w3.org/1999/xlink" content-type="dwc:institutional_code" xlink:type="simple">MSUC</named-content>).</p></tp:treatment-sec><tp:treatment-sec sec-type="diagnosis" id="SECID0EPMAE"><title>Diagnosis.</title><p>1.6 mm (n = 1), 2.67× as long as wide. This species is distinguished by the elytral disc flat with short, steep declivity, declivital posterolateral margin costate and denticulate, declivity with sparse minor denticles, less abundant than strial punctures, and denticles uniform in size.</p><fig id="F3" position="float" orientation="portrait"><object-id xmlns:xlink="http://www.w3.org/1999/xlink" content-type="doi" xlink:type="simple">10.3897/zookeys.1074.76235.figure3</object-id><object-id xmlns:xlink="http://www.w3.org/1999/xlink" content-type="arpha" xlink:type="simple">69D46C1E-0D06-55E6-8478-F2F56346FF9A</object-id><label>Figure 3.</label><caption><p><italic><tp:taxon-name><tp:taxon-name-part taxon-name-part-type="genus" reg="Microperus">Microperus</tp:taxon-name-part><tp:taxon-name-part taxon-name-part-type="species" reg="bucolicus">bucolicus</tp:taxon-name-part></tp:taxon-name></italic> sp. nov. holotype <bold>A</bold> lateral view <bold>B</bold> dorsal view <bold>C</bold> posterolateral view <bold>D</bold> head ventral view <bold>E</bold> front <bold>F</bold> declivity.</p></caption><graphic xmlns:xlink="http://www.w3.org/1999/xlink" xlink:href="zookeys-1074-191-g003.jpg" position="float" orientation="portrait" xlink:type="simple" id="oo_618142.jpg"><uri content-type="original_file" xlink:type="simple">https://binary.pensoft.net/fig/618142</uri></graphic></fig></tp:treatment-sec><tp:treatment-sec sec-type="Similar species" id="SECID0EYNAE"><title>Similar species.</title><p><italic><tp:taxon-name><tp:taxon-name-part taxon-name-part-type="genus" reg="Microperus">M.</tp:taxon-name-part><tp:taxon-name-part taxon-name-part-type="species" reg="alpha">alpha</tp:taxon-name-part></tp:taxon-name></italic>.</p></tp:treatment-sec><tp:treatment-sec sec-type="description" id="SECID0EJOAE"><title>Description (female).</title><p>Head, pronotum and elytra light brown, antennae and legs yellow brown. <bold><italic>Head</italic></bold>: epistoma entire, transverse, with a row of hair-like setae. Frons weakly convex to upper level of eyes, subshiny, punctate; punctures large, shallow, sparse, each bearing an erect hair-like seta. Eyes moderately emarginate just above antennal insertion, upper part smaller than lower part. Submentum large, distinctly triangular, slightly impressed. Antennal scape short and thick, shorter than club. Pedicel as wide as scape, shorter than funicle. Funicle 4-segmented, segment 1 shorter than pedicel. Club longer than wide, flattened, type 3; segment 1 corneous, transverse on anterior face, occupying basal 1/4 of club; segment 2 narrow, soft; segments 1 and 2 present on posterior face. <bold><italic>Pronotum</italic></bold>: 1.09× as long as wide. In dorsal view basic and parallel-sided (type 2), sides parallel in basal 2/3, rounded anteriorly; anterior margin without serrations. Base weakly bisinuate, posterior angles obliquely rounded. In lateral view elongate with disc much longer than anterior slope, type 8, summit low, at apical 2/5. Anterior slope with densely spaced, broad asperities, becoming lower and more strongly transverse towards summit. Disc shagreened, alutaceous, finely punctate, glabrous, some moderately long hair-like setae at margins. Lateral margins obliquely costate. <bold><italic>Elytra</italic></bold>: 1.53× as long as wide, 1.4× as long as pronotum. Scutellum minute, convex, slightly raised above elytral surface. Elytral mycangium indicated by a disperse median setal tuft along elytral base. Base transverse, edge oblique, humeral angles rounded, parallel-sided in basal 4/5, then narrowly rounded to apex. Disc flat, shiny, striae clearly impressed, with large deep punctures separated by 2–3 diameters of a puncture, glabrous; interstriae flat, impunctate, setose, setae short, sparse, erect hair-like. Declivity occupying 1/3 of elytral length, steeply rounded, its margins denticulate, weakly shagreened, subshiny; striae flat, punctate, each puncture bearing a seta as long as a puncture; interstriae regularly denticulate along their lengths, denticles uniformly sized, each bearing a long erect hair-like seta. Posterolateral margin costate, denticulate to interstriae 7. <bold><italic>Legs</italic></bold>: procoxae contiguous; prosternal coxal piece tall, pointed. Protibiae slender, broadest at the middle; posterior face smooth; margin armed with at least six large socketed denticles (broken).</p></tp:treatment-sec><tp:treatment-sec sec-type="etymology" id="SECID0E2OAE"><title>Etymology.</title><p>
           L. <italic><tp:taxon-name><tp:taxon-name-part taxon-name-part-type="genus" reg="Microperus"/><tp:taxon-name-part taxon-name-part-type="species" reg="bucolicus">bucolicus</tp:taxon-name-part></tp:taxon-name></italic> = rural, rustic. In reference to the agrarian habitat in which the species was collected. An adjective.</p></tp:treatment-sec><tp:treatment-sec sec-type="distribution" id="SECID0EPPAE"><title>Distribution.</title><p>Southern Thailand (Nakhon Sri Thammarat Province).</p></tp:treatment-sec><tp:treatment-sec sec-type="host" id="SECID0EUPAE"><title>Host plants.</title><p>Unknown.</p></tp:treatment-sec></tp:taxon-treatment>
