# Supplementary material for: ﻿Revision of the xyleborine ambrosia beetle genus Microperus Wood, 1980 (Curculionidae, Scolytinae, Xyleborini) of Thailand with four new species and four newly recorded species
Source: Zookeys. 2021 Dec 3;1074:191–214. doi: 10.3897/zookeys.1074.76235 (PMC8671307; doi:10.3897/zookeys.1074.76235)
Supplement: XML Treatment for Microperus globodeclivis [file zookeys.1074.76235-treatment4.xml]

<!DOCTYPE tp:taxon-treatment
  PUBLIC "-//TaxonX//DTD Taxonomic Treatment Publishing DTD v0 20100105//EN" "tax-treatment-NSO.dtd">
<tp:taxon-treatment xmlns:tp="http://www.plazi.org/taxpub"><tp:treatment-meta><kwd-group><label>Taxon classification</label><kwd>
              <named-content content-type="kingdom">Animalia</named-content>
            </kwd><kwd>
              <named-content content-type="order">Coleoptera</named-content>
            </kwd><kwd>
              <named-content content-type="family">Curculionidae</named-content>
            </kwd></kwd-group><mixed-citation publication-type="journal"><person-group><name><surname>Sittichaya</surname><given-names>Wisut</given-names></name><name><surname>Smith</surname><given-names>Sarah M.</given-names></name><name><surname>Beaver</surname><given-names>Roger A.</given-names></name><name><surname>Thaochan</surname><given-names>Narit</given-names></name></person-group><article-title>﻿Revision of the xyleborine ambrosia beetle genus <italic><tp:taxon-name><tp:taxon-name-part taxon-name-part-type="genus" reg="Microperus">Microperus</tp:taxon-name-part></tp:taxon-name></italic> Wood, 1980 (<tp:taxon-name><tp:taxon-name-part taxon-name-part-type="family">Curculionidae</tp:taxon-name-part></tp:taxon-name>, <tp:taxon-name><tp:taxon-name-part taxon-name-part-type="subfamily">Scolytinae</tp:taxon-name-part></tp:taxon-name>, <tp:taxon-name><tp:taxon-name-part taxon-name-part-type="tribe">Xyleborini</tp:taxon-name-part></tp:taxon-name>) of Thailand with four new species and four newly recorded species</article-title><source>Zookeys</source><day>03</day><month>12</month><year>2021</year><volume>1074</volume><fpage>191</fpage><lpage>214</lpage><pub-id pub-id-type="doi">10.3897/zookeys.1074.76235</pub-id></mixed-citation></tp:treatment-meta><tp:nomenclature><label>﻿</label><tp:taxon-name>
            <object-id xmlns:xlink="http://www.w3.org/1999/xlink" content-type="arpha" xlink:type="simple">29B9E92E-9228-5A29-ADDD-14059867ED9F</object-id>
            <tp:taxon-name-part taxon-name-part-type="genus" reg="Microperus">Microperus</tp:taxon-name-part>
            <tp:taxon-name-part taxon-name-part-type="species" reg="globodeclivis">globodeclivis</tp:taxon-name-part>
            <object-id xmlns:xlink="http://www.w3.org/1999/xlink" content-type="zoobank" xlink:type="simple">http://zoobank.org/CAF6E1EF-5095-4B32-A17A-3C0ABCAAA609</object-id>
          </tp:taxon-name><tp:taxon-authority>Sittichaya, Smith &amp; Beaver</tp:taxon-authority><tp:taxon-status xmlns:xlink="http://www.w3.org/1999/xlink" xlink:type="simple">sp. nov.</tp:taxon-status><xref ref-type="fig" rid="F4">Figure 4</xref></tp:nomenclature><tp:treatment-sec sec-type="type material" id="SECID0EHRAE"><title>Type material.</title><p><bold><italic>Holotype</italic></bold>, female, Thailand: Payao Province, Doi Phu Nang National Park, <named-content xmlns:xlink="http://www.w3.org/1999/xlink" content-type="dwc:verbatimCoordinates" xlink:type="simple"><named-content content-type="geo-json" specific-use="{&#34;type&#34;:&#34;Point&#34;,&#34;coordinates&#34;:[100.180833,18.866028]}" id="NCID0EVRAE" xlink:type="simple">18°51'57.7"N, 100°10'51.0"E</named-content></named-content>, dry deciduous dipterocarp forest, ethanol baited trap, 01.i.2019, W. Sittichaya (<named-content xmlns:xlink="http://www.w3.org/1999/xlink" content-type="dwc:institutional_code" xlink:type="simple">NHMW</named-content>).</p></tp:treatment-sec><tp:treatment-sec sec-type="diagnosis" id="SECID0E5RAE"><title>Diagnosis.</title><p>1.6 mm long (n = 1), 2.66× as long as wide. This species is distinguished by its cylindrical appearance, convex elytral disc and declivity, elytral apex globose and posterolateral margin broadly rounded without a carina. This species is differentiated from the morphologically similar <italic><tp:taxon-name><tp:taxon-name-part taxon-name-part-type="genus" reg="Microperus">M.</tp:taxon-name-part><tp:taxon-name-part taxon-name-part-type="species" reg="pedellus">pedellus</tp:taxon-name-part></tp:taxon-name></italic> (Schedl, 1969) by the following combination of characters (<italic><tp:taxon-name><tp:taxon-name-part taxon-name-part-type="genus" reg="Microperus">M.</tp:taxon-name-part><tp:taxon-name-part taxon-name-part-type="species" reg="globodeclivis">globodeclivis</tp:taxon-name-part></tp:taxon-name></italic> given first): less elongate form, 2.66× as long as wide vs. 2.8× as long as wide), stouter pronotum 1.08× as long as wide vs. 1.17× as long as wide, elytra 1.5× as long as pronotum vs. 1.4× as long as pronotum, and elytral base sinuate vs. broadly V-shaped.</p><fig id="F4" position="float" orientation="portrait"><object-id xmlns:xlink="http://www.w3.org/1999/xlink" content-type="doi" xlink:type="simple">10.3897/zookeys.1074.76235.figure4</object-id><object-id xmlns:xlink="http://www.w3.org/1999/xlink" content-type="arpha" xlink:type="simple">314D9AC0-AD10-5C96-B360-F99EFB640F2F</object-id><label>Figure 4.</label><caption><p><italic><tp:taxon-name><tp:taxon-name-part taxon-name-part-type="genus" reg="Microperus">Microperus</tp:taxon-name-part><tp:taxon-name-part taxon-name-part-type="species" reg="globodeclivis">globodeclivis</tp:taxon-name-part></tp:taxon-name></italic> sp. nov. holotype <bold>A</bold> lateral view <bold>B</bold> dorsal view <bold>C</bold> posterolateral view <bold>D</bold> head ventral view <bold>E</bold> front <bold>F</bold> declivity.</p></caption><graphic xmlns:xlink="http://www.w3.org/1999/xlink" xlink:href="zookeys-1074-191-g004.jpg" position="float" orientation="portrait" xlink:type="simple" id="oo_618143.jpg"><uri content-type="original_file" xlink:type="simple">https://binary.pensoft.net/fig/618143</uri></graphic></fig></tp:treatment-sec><tp:treatment-sec sec-type="Similar species" id="SECID0E5TAE"><title>Similar species.</title><p><italic><tp:taxon-name><tp:taxon-name-part taxon-name-part-type="genus" reg="Microperus">M.</tp:taxon-name-part><tp:taxon-name-part taxon-name-part-type="species" reg="pedellus">pedellus</tp:taxon-name-part></tp:taxon-name></italic>.</p></tp:treatment-sec><tp:treatment-sec sec-type="description" id="SECID0EPUAE"><title>Description (female).</title><p>Appearing bicolored, moderately setose: head, anterior slope of pronotum and elytra dark brown, remainder of pronotum, antennae, and legs light brown. <bold><italic>Head</italic></bold>: epistoma entire, transverse, with a row of dense hair-like setae. Frons weakly convex to upper level of eyes, shagreened lower part densely covered with long erect hair-like setae, punctate, punctures shallow and bearing a long, erect hair-like seta. Eye shallowly emarginated just above antennal insertion, upper and lower parts subequal. Submentum medium in size, distinctly triangular, shallowly impressed. Antennal scape short and thick, as long as club. Pedicel as wide as scape, shorter than funicle. Funicle 4-segmented, segment 1 shorter than pedicel. Club circular, broader than tall; type 3; segment 1 corneous covering about half of posterior face, anterior face costate concave, narrow; segment 2 narrowly corneous on anterior face, posterior face fully visible, segment 3 soft, visible on posterior face. <bold><italic>Pronotum</italic></bold>: 1.08× as long as wide. In dorsal view basic type 2; lateral side parallel to anterior two thirds; anterior margin round without medial serrations. Base weakly bisinuate, posterior angles acutely rounded. In lateral view type 7, disc slightly longer than anterior slope; disc convex, summit at apical 2/5; anterior slope densely covered with asperities; disc shagreened, impunctate; pronotum sparsely covered with moderately long hair-like setae, lateral margins obliquely costate. <bold><italic>Elytra</italic></bold>: 1.62× as long as wide, 1.5× as long as pronotum. Scutellum minute, convex, slightly raised above elytral surface. Elytral mycangium indicated by a disperse median setal tuft along elytral base. Base shallowly sinuate, edge oblique, humeral angles rounded. Lateral margins parallel beyond basal half, apex broadly attenuated at apical 4/5, apex broadly rounded. Declivity gradually commencing, broadly convex without posterolateral carina; elytra setose, elytral disc shinning, flat near scutellum broadly convex beyond, striae punctate, parallel laterally, puncture small, round moderately deep, punctures with shorter hair-like setae, interstriae flat, impunctate bearing a row of long erect hair-like setae, setae on disc and declivity equal in length. <bold><italic>Legs</italic></bold>: procoxae contiguous, prosternal coxal piece short, inconspicuously covered with a tuft of long hair-like setae. Protibiae slender, broadest at the middle; posterior face smooth; margin armed with six small socketed denticles. Meso- and metatibiae inflated; outer margin evenly rounded with seven and six small socketed denticles, respectively.</p></tp:treatment-sec><tp:treatment-sec sec-type="etymology" id="SECID0EBVAE"><title>Etymology.</title><p>L. <italic>globus</italic> = globe, round; <italic>declivis</italic> = downhill sloping (declivity). In reference to its round declivity which lacks a posterolateral carina. An adjective.</p></tp:treatment-sec><tp:treatment-sec sec-type="distribution" id="SECID0ELVAE"><title>Distribution.</title><p>Northern Thailand (Payao Province).</p></tp:treatment-sec><tp:treatment-sec sec-type="host" id="SECID0EQVAE"><title>Host plants.</title><p>Unknown.</p></tp:treatment-sec></tp:taxon-treatment>
