# Supplementary material for: ﻿Revision of the xyleborine ambrosia beetle genus Microperus Wood, 1980 (Curculionidae, Scolytinae, Xyleborini) of Thailand with four new species and four newly recorded species
Source: Zookeys. 2021 Dec 3;1074:191–214. doi: 10.3897/zookeys.1074.76235 (PMC8671307; doi:10.3897/zookeys.1074.76235)
Supplement: XML Treatment for Microperus serratus [file zookeys.1074.76235-treatment5.xml]

<!DOCTYPE tp:taxon-treatment
  PUBLIC "-//TaxonX//DTD Taxonomic Treatment Publishing DTD v0 20100105//EN" "tax-treatment-NSO.dtd">
<tp:taxon-treatment xmlns:tp="http://www.plazi.org/taxpub"><tp:treatment-meta><kwd-group><label>Taxon classification</label><kwd>
              <named-content content-type="kingdom">Animalia</named-content>
            </kwd><kwd>
              <named-content content-type="order">Coleoptera</named-content>
            </kwd><kwd>
              <named-content content-type="family">Curculionidae</named-content>
            </kwd></kwd-group><mixed-citation publication-type="journal"><person-group><name><surname>Sittichaya</surname><given-names>Wisut</given-names></name><name><surname>Smith</surname><given-names>Sarah M.</given-names></name><name><surname>Beaver</surname><given-names>Roger A.</given-names></name><name><surname>Thaochan</surname><given-names>Narit</given-names></name></person-group><article-title>﻿Revision of the xyleborine ambrosia beetle genus <italic><tp:taxon-name><tp:taxon-name-part taxon-name-part-type="genus" reg="Microperus">Microperus</tp:taxon-name-part></tp:taxon-name></italic> Wood, 1980 (<tp:taxon-name><tp:taxon-name-part taxon-name-part-type="family">Curculionidae</tp:taxon-name-part></tp:taxon-name>, <tp:taxon-name><tp:taxon-name-part taxon-name-part-type="subfamily">Scolytinae</tp:taxon-name-part></tp:taxon-name>, <tp:taxon-name><tp:taxon-name-part taxon-name-part-type="tribe">Xyleborini</tp:taxon-name-part></tp:taxon-name>) of Thailand with four new species and four newly recorded species</article-title><source>Zookeys</source><day>03</day><month>12</month><year>2021</year><volume>1074</volume><fpage>191</fpage><lpage>214</lpage><pub-id pub-id-type="doi">10.3897/zookeys.1074.76235</pub-id></mixed-citation></tp:treatment-meta><tp:nomenclature><label>﻿</label><tp:taxon-name>
            <object-id xmlns:xlink="http://www.w3.org/1999/xlink" content-type="arpha" xlink:type="simple">D2C82B70-EC6D-5BAF-82A6-E5DCF691B194</object-id>
            <tp:taxon-name-part taxon-name-part-type="genus" reg="Microperus">Microperus</tp:taxon-name-part>
            <tp:taxon-name-part taxon-name-part-type="species" reg="serratus">serratus</tp:taxon-name-part>
            <object-id xmlns:xlink="http://www.w3.org/1999/xlink" content-type="zoobank" xlink:type="simple">http://zoobank.org/B8E6B1EB-89F9-466C-88B9-F4785B2FF2CE</object-id>
          </tp:taxon-name><tp:taxon-authority>Sittichaya, Smith &amp; Beaver</tp:taxon-authority><tp:taxon-status xmlns:xlink="http://www.w3.org/1999/xlink" xlink:type="simple">sp. nov.</tp:taxon-status><xref ref-type="fig" rid="F5">Figure 5</xref></tp:nomenclature><tp:treatment-sec sec-type="type material" id="SECID0EDXAE"><title>Type material.</title><p><bold><italic>Holotype</italic></bold>, female, Thailand: Songkhla Province, Ton Nga Chang Wildlife Sanctuary, <named-content xmlns:xlink="http://www.w3.org/1999/xlink" content-type="dwc:verbatimCoordinates" xlink:type="simple"><named-content content-type="geo-json" specific-use="{&#34;type&#34;:&#34;Point&#34;,&#34;coordinates&#34;:[100.149389,6.992250]}" id="NCID0ERXAE" xlink:type="simple">6°59'32.1"N, 100°08'57.8"E</named-content></named-content>, tropical rainforest, ethanol baited trap, 01.iii.2015, (W. Sittichaya) (<named-content xmlns:xlink="http://www.w3.org/1999/xlink" content-type="dwc:institutional_code" xlink:type="simple">NHMW</named-content>). <bold><italic>Paratypes</italic></bold>, female, same data as holotype, 01.iv.2014 (1) (<abbrev xmlns:xlink="http://www.w3.org/1999/xlink" xlink:title="Natural History Museum of the National Science Museum, Thailand" id="ABBRID0E4XAE" xlink:type="simple">THNHM</abbrev>), 01.vii.2014 (1) (<abbrev xmlns:xlink="http://www.w3.org/1999/xlink" xlink:title="Private collection of Wisut Sittichaya, Songkhla, Thailand" id="ABBRID0EBYAE" xlink:type="simple">WSTC</abbrev>); Songkhla Province, Songkhla Zoo, <named-content xmlns:xlink="http://www.w3.org/1999/xlink" content-type="dwc:verbatimCoordinates" xlink:type="simple"><named-content content-type="geo-json" specific-use="{&#34;type&#34;:&#34;Point&#34;,&#34;coordinates&#34;:[100.608167,7.148250]}" id="NCID0EIYAE" xlink:type="simple">7°08'53.7"N, 100°36'29.4"E</named-content></named-content>, secondary tropical rainforest, ethanol baited trap, 01.iii.2019, (1) (<abbrev xmlns:xlink="http://www.w3.org/1999/xlink" xlink:title="Private collection of Wisut Sittichaya, Songkhla, Thailand" id="ABBRID0ENYAE" xlink:type="simple">WSTC</abbrev>); Narathiwat Province, Hala-Bala Wildlife Sanctuary, <named-content xmlns:xlink="http://www.w3.org/1999/xlink" content-type="dwc:verbatimCoordinates" xlink:type="simple"><named-content content-type="geo-json" specific-use="{&#34;type&#34;:&#34;Point&#34;,&#34;coordinates&#34;:[101.835278,5.795556]}" id="NCID0EUYAE" xlink:type="simple">5°47'44"N, 101°50'07"E</named-content></named-content>, lowland tropical rainforest, ethanol baited trap, 01.ii.2015 (1) (<abbrev xmlns:xlink="http://www.w3.org/1999/xlink" xlink:title="Roger A. Beaver collection" id="ABBRID0EZYAE" xlink:type="simple">RABC</abbrev>) (1) (<named-content xmlns:xlink="http://www.w3.org/1999/xlink" content-type="dwc:institutional_code" xlink:type="simple">MSUC</named-content>). Malaysia: Sabah, Sipitang, Mendolong, A1L, 5.iv.1988, S. Adebratt (1) (<abbrev xmlns:xlink="http://www.w3.org/1999/xlink" xlink:title="Roger A. Beaver collection" id="ABBRID0EBZAE" xlink:type="simple">RABC</abbrev>); as previous except: 6.iv.1988 (1) (<abbrev xmlns:xlink="http://www.w3.org/1999/xlink" xlink:title="Roger A. Beaver collection" id="ABBRID0EFZAE" xlink:type="simple">RABC</abbrev>).</p></tp:treatment-sec><tp:treatment-sec sec-type="Similar species" id="SECID0EJZAE"><title>Similar species.</title><p><italic><tp:taxon-name><tp:taxon-name-part taxon-name-part-type="genus" reg="Microperus">M.</tp:taxon-name-part><tp:taxon-name-part taxon-name-part-type="species" reg="nugax">nugax</tp:taxon-name-part></tp:taxon-name></italic>, <italic><tp:taxon-name><tp:taxon-name-part taxon-name-part-type="genus" reg="Microperus">M.</tp:taxon-name-part><tp:taxon-name-part taxon-name-part-type="species" reg="sagmatus">sagmatus</tp:taxon-name-part></tp:taxon-name></italic>, <italic><tp:taxon-name><tp:taxon-name-part taxon-name-part-type="genus" reg="Microperus">M.</tp:taxon-name-part><tp:taxon-name-part taxon-name-part-type="species" reg="undulatus">undulatus</tp:taxon-name-part></tp:taxon-name></italic> (Sampson, 1919).</p></tp:treatment-sec><tp:treatment-sec sec-type="diagnosis" id="SECID0EQ1AE"><title>Diagnosis.</title><p>1.66–1.72 mm long (mean = 1.70 mm; n = 6) 2.59–2.69× as long as wide (mean 2.64× as long as wide). This species is distinguished by elytral disc convex, posterior half of elytra striae impressed with large round punctures, impression increased posteriorly, interstriae costate with strong interstrial spines posterior to declivital summit, declivity steep, shallowly impressed on the middle to interstriae 2, interstriae 3 with small but prominent tubercles.</p><fig id="F5" position="float" orientation="portrait"><object-id xmlns:xlink="http://www.w3.org/1999/xlink" content-type="doi" xlink:type="simple">10.3897/zookeys.1074.76235.figure5</object-id><object-id xmlns:xlink="http://www.w3.org/1999/xlink" content-type="arpha" xlink:type="simple">C51EB28F-7CFE-5AE9-8C1A-81F26C357560</object-id><label>Figure 5.</label><caption><p><italic><tp:taxon-name><tp:taxon-name-part taxon-name-part-type="genus" reg="Microperus">Microperus</tp:taxon-name-part><tp:taxon-name-part taxon-name-part-type="species" reg="serratus">serratus</tp:taxon-name-part></tp:taxon-name></italic> sp. nov. holotype <bold>A</bold> lateral view <bold>B</bold> dorsal view <bold>C</bold> posterolateral view <bold>D</bold> head ventral view <bold>E</bold> front <bold>F</bold> declivity.</p></caption><graphic xmlns:xlink="http://www.w3.org/1999/xlink" xlink:href="zookeys-1074-191-g005.jpg" position="float" orientation="portrait" xlink:type="simple" id="oo_618144.jpg"><uri content-type="original_file" xlink:type="simple">https://binary.pensoft.net/fig/618144</uri></graphic></fig><p>This species is related to <italic><tp:taxon-name><tp:taxon-name-part taxon-name-part-type="genus" reg="Microperus">M.</tp:taxon-name-part><tp:taxon-name-part taxon-name-part-type="species" reg="undulatus">undulatus</tp:taxon-name-part></tp:taxon-name></italic> and similar species, but elytral disc is convex, lacking a transverse or saddle-like impression.</p></tp:treatment-sec><tp:treatment-sec sec-type="description" id="SECID0EG3AE"><title>Description.</title><p><bold><italic>Head</italic></bold>: epistoma entire, transverse, with a row of hair-like setae. Frons subshiny, finely punctate, lower portion flat sparsely covered with very fine hair-like setae, upper level of eyes slightly convex; sparsely setose, setae fine. Eye shallowly emarginate just above antennal insertion, upper part smaller than lower part. Submentum large, distinctly triangular, slightly impressed. Antennal scape short and thick, as long as club. Pedicel as wide as scape, shorter than funicle. Funicle 4-segmented, segment 1 shorter than pedicel. Club longer than wide, type 3, anterior face segment 1 corneous, concave, segment 2 narrowly visible, posterior face segment 1 covering basal 2/3, segment 2 visible, appearing soft. <bold><italic>Pronotum</italic></bold>: 1.05× as long as wide. In dorsal view subquadrate and parallel-sided, type 3, sides parallel in basal 2/3, weakly rounded anteriorly with prominent anterolateral corners; anterior margin without a row of serrations. Base weakly bisinuate, posterior angles acutely rounded, almost subquadrate. In lateral view tall, type 2, disc flat, summit at midpoint. Anterior slope with densely spaced, broad asperities, becoming lower and more strongly transverse towards summit. Disc shagreened, alutaceous, impunctate, lateral margins obliquely costate. <bold><italic>Elytra</italic></bold>: 1.53× as long as wide, 1.53× as long as pronotum, Scutellum minute, convex, slightly raised above elytral surface. Elytral mycangium indicated by a disperse median setal tuft along elytral base. Base shallowly sinuate, edge oblique, humeral angles rounded, parallel-sided in basal 4/5, then narrowly rounded to apex. Disc shiny, basal half convex, striae and interstriae flat, posterior half rugose with deeply impressed striae and costate interstriae bearing strong incurved spines, becoming more prominent toward declivital summit which bears the largest incurved spine. Declivity steep, declivital face dull, striae and interstriae 1 and 2 shallowly impressed, striae 1 and 2 with prominent round punctures, interstriae 3 with two small acute denticles. Striae with short erect hair-like setae and interstriae with long setae. Posterolateral margin acutely carinate to interstriae 7. <bold><italic>Legs</italic></bold>: procoxae contiguous; prosternal coxal piece tall, conical. Protibiae obliquely triangular, broadest at apical 1/3; posterior face smooth; apical 1/3 of outer margin with six moderate socketed denticles. Meso- and metatibiae flattened; outer margin evenly rounded with eight moderate to large socketed denticles.</p></tp:treatment-sec><tp:treatment-sec sec-type="etymology" id="SECID0E13AE"><title>Etymology.</title><p>
           L. <italic><tp:taxon-name><tp:taxon-name-part taxon-name-part-type="genus" reg="Microperus"/><tp:taxon-name-part taxon-name-part-type="species" reg="serratus">serratus</tp:taxon-name-part></tp:taxon-name></italic> = toothed like a saw. In reference to the serrate margin of the elytral declivity. An adjective.</p></tp:treatment-sec><tp:treatment-sec sec-type="distribution" id="SECID0EO4AE"><title>Distribution.</title><p>Thailand (Narathiwat Province, Songkhla Province), East Malaysia (Sabah).</p></tp:treatment-sec><tp:treatment-sec sec-type="host" id="SECID0ET4AE"><title>Host plants.</title><p>Unknown.</p><sec sec-type="New combinations and new synonymy" id="SECID0EY4AE"><title>New combinations and new synonymy</title></sec></tp:treatment-sec></tp:taxon-treatment>
