# Supplementary material for: ﻿Revision of the xyleborine ambrosia beetle genus Microperus Wood, 1980 (Curculionidae, Scolytinae, Xyleborini) of Thailand with four new species and four newly recorded species
Source: Zookeys. 2021 Dec 3;1074:191–214. doi: 10.3897/zookeys.1074.76235 (PMC8671307; doi:10.3897/zookeys.1074.76235)
Supplement: XML Treatment for Microperus cruralis [file zookeys.1074.76235-treatment7.xml]

<!DOCTYPE tp:taxon-treatment
  PUBLIC "-//TaxonX//DTD Taxonomic Treatment Publishing DTD v0 20100105//EN" "tax-treatment-NSO.dtd">
<tp:taxon-treatment xmlns:tp="http://www.plazi.org/taxpub"><tp:treatment-meta><kwd-group><label>Taxon classification</label><kwd>
              <named-content content-type="kingdom">Animalia</named-content>
            </kwd><kwd>
              <named-content content-type="order">Coleoptera</named-content>
            </kwd><kwd>
              <named-content content-type="family">Curculionidae</named-content>
            </kwd></kwd-group><mixed-citation publication-type="journal"><person-group><name><surname>Sittichaya</surname><given-names>Wisut</given-names></name><name><surname>Smith</surname><given-names>Sarah M.</given-names></name><name><surname>Beaver</surname><given-names>Roger A.</given-names></name><name><surname>Thaochan</surname><given-names>Narit</given-names></name></person-group><article-title>﻿Revision of the xyleborine ambrosia beetle genus <italic><tp:taxon-name><tp:taxon-name-part taxon-name-part-type="genus" reg="Microperus">Microperus</tp:taxon-name-part></tp:taxon-name></italic> Wood, 1980 (<tp:taxon-name><tp:taxon-name-part taxon-name-part-type="family">Curculionidae</tp:taxon-name-part></tp:taxon-name>, <tp:taxon-name><tp:taxon-name-part taxon-name-part-type="subfamily">Scolytinae</tp:taxon-name-part></tp:taxon-name>, <tp:taxon-name><tp:taxon-name-part taxon-name-part-type="tribe">Xyleborini</tp:taxon-name-part></tp:taxon-name>) of Thailand with four new species and four newly recorded species</article-title><source>Zookeys</source><day>03</day><month>12</month><year>2021</year><volume>1074</volume><fpage>191</fpage><lpage>214</lpage><pub-id pub-id-type="doi">10.3897/zookeys.1074.76235</pub-id></mixed-citation></tp:treatment-meta><tp:nomenclature><label>﻿</label><tp:taxon-name>
            <object-id xmlns:xlink="http://www.w3.org/1999/xlink" content-type="arpha" xlink:type="simple">1E3BF6A4-9EA7-5BC6-9865-7A53A3E3FCC6</object-id>
            <tp:taxon-name-part taxon-name-part-type="genus" reg="Microperus">Microperus</tp:taxon-name-part>
            <tp:taxon-name-part taxon-name-part-type="species" reg="cruralis">cruralis</tp:taxon-name-part>
          </tp:taxon-name><tp:taxon-authority>(Schedl, 1975)</tp:taxon-authority><tp:nomenclature-citation-list><tp:nomenclature-citation><tp:taxon-name>
                <tp:taxon-name-part taxon-name-part-type="genus" reg="Xyleborus">Xyleborus</tp:taxon-name-part>
                <tp:taxon-name-part taxon-name-part-type="species" reg="cruralis">cruralis</tp:taxon-name-part>
              </tp:taxon-name><comment>Schedl, 1975b: 456.</comment></tp:nomenclature-citation><tp:nomenclature-citation><tp:taxon-name>
                <tp:taxon-name-part taxon-name-part-type="genus" reg="Cnestus">Cnestus</tp:taxon-name-part>
                <tp:taxon-name-part taxon-name-part-type="species" reg="cruralis">cruralis</tp:taxon-name-part>
              </tp:taxon-name><comment>(Schedl): <xref ref-type="bibr" rid="B40">Wood and Bright, 1992</xref>: 802.</comment></tp:nomenclature-citation><tp:nomenclature-citation><tp:taxon-name>
                <tp:taxon-name-part taxon-name-part-type="genus" reg="Coptodryas">Coptodryas</tp:taxon-name-part>
                <tp:taxon-name-part taxon-name-part-type="species" reg="cruralis">cruralis</tp:taxon-name-part>
              </tp:taxon-name><comment>(Schedl): <xref ref-type="bibr" rid="B2">Beaver 1995</xref>: 201.</comment></tp:nomenclature-citation><tp:nomenclature-citation><tp:taxon-name>
                <tp:taxon-name-part taxon-name-part-type="genus" reg="Microperus">Microperus</tp:taxon-name-part>
                <tp:taxon-name-part taxon-name-part-type="species" reg="cruralis">cruralis</tp:taxon-name-part>
              </tp:taxon-name><comment>(Schedl): <xref ref-type="bibr" rid="B37">Smith et al. 2020</xref>: 287.</comment></tp:nomenclature-citation><tp:nomenclature-citation><tp:taxon-name>
                <tp:taxon-name-part taxon-name-part-type="genus" reg="Xyleborus">Xyleborus</tp:taxon-name-part>
                <tp:taxon-name-part taxon-name-part-type="species" reg="myllus">myllus</tp:taxon-name-part>
              </tp:taxon-name><comment>Browne, 1986a: 92. syn. nov.</comment></tp:nomenclature-citation></tp:nomenclature-citation-list></tp:nomenclature><tp:treatment-sec sec-type="remarks" id="SECID0EWEAG"><title>Remarks.</title><p>The holotypes of <italic><tp:taxon-name><tp:taxon-name-part taxon-name-part-type="genus" reg="Xyleborus">Xyleborus</tp:taxon-name-part><tp:taxon-name-part taxon-name-part-type="species" reg="myllus">myllus</tp:taxon-name-part></tp:taxon-name></italic> (<named-content xmlns:xlink="http://www.w3.org/1999/xlink" content-type="dwc:institutional_code" xlink:type="simple">NHML</named-content>) and <italic><tp:taxon-name><tp:taxon-name-part taxon-name-part-type="genus" reg="Microperus">M.</tp:taxon-name-part><tp:taxon-name-part taxon-name-part-type="species" reg="cruralis">cruralis</tp:taxon-name-part></tp:taxon-name></italic> (<named-content xmlns:xlink="http://www.w3.org/1999/xlink" content-type="dwc:institutional_code" xlink:type="simple">NHMW</named-content>), and a further specimen in <abbrev xmlns:xlink="http://www.w3.org/1999/xlink" xlink:title="Roger A. Beaver collection" id="ABBRID0E1FAG" xlink:type="simple">RABC</abbrev> have been compared by RAB, and found to be conspecific. <italic><tp:taxon-name><tp:taxon-name-part taxon-name-part-type="genus" reg="Xyleborus">X.</tp:taxon-name-part><tp:taxon-name-part taxon-name-part-type="species" reg="myllus">myllus</tp:taxon-name-part></tp:taxon-name></italic> is accordingly here placed in synonymy with <italic><tp:taxon-name><tp:taxon-name-part taxon-name-part-type="genus" reg="Microperus">M.</tp:taxon-name-part><tp:taxon-name-part taxon-name-part-type="species" reg="cruralis">cruralis</tp:taxon-name-part></tp:taxon-name></italic>.</p></tp:treatment-sec><tp:treatment-sec sec-type="distribution" id="SECID0EUGAG"><title>Distribution.</title><p>Cambodia, Laos, Thailand.</p></tp:treatment-sec><ref-list><ref id="B40"><mixed-citation xmlns:xlink="http://www.w3.org/1999/xlink" xlink:type="simple"><person-group><name name-style="western"><surname>Wood</surname><given-names>SL</given-names></name><name name-style="western"><surname>Bright</surname><given-names>DE</given-names></name></person-group> (<year>1992</year>) <article-title>A catalog of <tp:taxon-name><tp:taxon-name-part taxon-name-part-type="family">Scolytidae</tp:taxon-name-part></tp:taxon-name> and <tp:taxon-name><tp:taxon-name-part taxon-name-part-type="family">Platypodidae</tp:taxon-name-part></tp:taxon-name> (<tp:taxon-name><tp:taxon-name-part taxon-name-part-type="order">Coleoptera</tp:taxon-name-part></tp:taxon-name>), Part 2: Taxonomic index.</article-title><source>The Great Basin Naturalist Memoirs</source><volume>13</volume>: <fpage>1</fpage>–<lpage>1553</lpage>.</mixed-citation></ref><ref id="B2"><mixed-citation xmlns:xlink="http://www.w3.org/1999/xlink" xlink:type="simple"><person-group><name name-style="western"><surname>Beaver</surname><given-names>RA</given-names></name></person-group> (<year>1995</year>) New synonymy and taxonomic changes in Oriental and Australasian <tp:taxon-name><tp:taxon-name-part taxon-name-part-type="family">Scolytidae</tp:taxon-name-part></tp:taxon-name> and <tp:taxon-name><tp:taxon-name-part taxon-name-part-type="family">Platypodidae</tp:taxon-name-part></tp:taxon-name> (<tp:taxon-name><tp:taxon-name-part taxon-name-part-type="order">Coleoptera</tp:taxon-name-part></tp:taxon-name>). Annalen des Naturhistorischen Museums in Wein, 97B: 197–204.</mixed-citation></ref><ref id="B37"><mixed-citation xmlns:xlink="http://www.w3.org/1999/xlink" xlink:type="simple"><person-group><name name-style="western"><surname>Smith</surname><given-names>SM</given-names></name><name name-style="western"><surname>Beaver</surname><given-names>RA</given-names></name><name name-style="western"><surname>Cognato</surname><given-names>AI</given-names></name></person-group> (<year>2020</year>) <article-title>A monograph of the <tp:taxon-name><tp:taxon-name-part taxon-name-part-type="tribe">Xyleborini</tp:taxon-name-part></tp:taxon-name> (<tp:taxon-name><tp:taxon-name-part taxon-name-part-type="order">Coleoptera</tp:taxon-name-part></tp:taxon-name>, <tp:taxon-name><tp:taxon-name-part taxon-name-part-type="family">Curculionidae</tp:taxon-name-part></tp:taxon-name>, <tp:taxon-name><tp:taxon-name-part taxon-name-part-type="subfamily">Scolytinae</tp:taxon-name-part></tp:taxon-name>) of the Indochinese Peninsula (except Malaysia) and China.</article-title><source>ZooKeys</source><volume>983</volume>: <fpage>1</fpage>–<lpage>442</lpage>. <ext-link xlink:type="simple" ext-link-type="doi" xlink:href="10.3897/zookeys.983.52630">https://doi.org/10.3897/zookeys.983.52630</ext-link></mixed-citation></ref></ref-list></tp:taxon-treatment>
