# Supplementary material for: ﻿Revision of the xyleborine ambrosia beetle genus Microperus Wood, 1980 (Curculionidae, Scolytinae, Xyleborini) of Thailand with four new species and four newly recorded species
Source: Zookeys. 2021 Dec 3;1074:191–214. doi: 10.3897/zookeys.1074.76235 (PMC8671307; doi:10.3897/zookeys.1074.76235)
Supplement: XML Treatment for Microperus exsculptus [file zookeys.1074.76235-treatment8.xml]

<!DOCTYPE tp:taxon-treatment
  PUBLIC "-//TaxonX//DTD Taxonomic Treatment Publishing DTD v0 20100105//EN" "tax-treatment-NSO.dtd">
<tp:taxon-treatment xmlns:tp="http://www.plazi.org/taxpub"><tp:treatment-meta><kwd-group><label>Taxon classification</label><kwd>
              <named-content content-type="kingdom">Animalia</named-content>
            </kwd><kwd>
              <named-content content-type="order">Coleoptera</named-content>
            </kwd><kwd>
              <named-content content-type="family">Curculionidae</named-content>
            </kwd></kwd-group><mixed-citation publication-type="journal"><person-group><name><surname>Sittichaya</surname><given-names>Wisut</given-names></name><name><surname>Smith</surname><given-names>Sarah M.</given-names></name><name><surname>Beaver</surname><given-names>Roger A.</given-names></name><name><surname>Thaochan</surname><given-names>Narit</given-names></name></person-group><article-title>﻿Revision of the xyleborine ambrosia beetle genus <italic><tp:taxon-name><tp:taxon-name-part taxon-name-part-type="genus" reg="Microperus">Microperus</tp:taxon-name-part></tp:taxon-name></italic> Wood, 1980 (<tp:taxon-name><tp:taxon-name-part taxon-name-part-type="family">Curculionidae</tp:taxon-name-part></tp:taxon-name>, <tp:taxon-name><tp:taxon-name-part taxon-name-part-type="subfamily">Scolytinae</tp:taxon-name-part></tp:taxon-name>, <tp:taxon-name><tp:taxon-name-part taxon-name-part-type="tribe">Xyleborini</tp:taxon-name-part></tp:taxon-name>) of Thailand with four new species and four newly recorded species</article-title><source>Zookeys</source><day>03</day><month>12</month><year>2021</year><volume>1074</volume><fpage>191</fpage><lpage>214</lpage><pub-id pub-id-type="doi">10.3897/zookeys.1074.76235</pub-id></mixed-citation></tp:treatment-meta><tp:nomenclature><label>﻿</label><tp:taxon-name>
            <object-id xmlns:xlink="http://www.w3.org/1999/xlink" content-type="arpha" xlink:type="simple">904F953D-8966-547E-BB99-7047CCDBDBD4</object-id>
            <tp:taxon-name-part taxon-name-part-type="genus" reg="Microperus">Microperus</tp:taxon-name-part>
            <tp:taxon-name-part taxon-name-part-type="species" reg="exsculptus">exsculptus</tp:taxon-name-part>
          </tp:taxon-name><tp:taxon-authority>(Eggers, 1927)</tp:taxon-authority><tp:taxon-status xmlns:xlink="http://www.w3.org/1999/xlink" xlink:type="simple">comb. nov.</tp:taxon-status><xref ref-type="fig" rid="F6">Figure 6</xref><tp:nomenclature-citation-list><tp:nomenclature-citation><tp:taxon-name>
                <tp:taxon-name-part taxon-name-part-type="genus" reg="Xyleborus">Xyleborus</tp:taxon-name-part>
                <tp:taxon-name-part taxon-name-part-type="species" reg="exsculptus">exsculptus</tp:taxon-name-part>
              </tp:taxon-name><comment>Eggers, 1927: 101.</comment></tp:nomenclature-citation><tp:nomenclature-citation><tp:taxon-name>
                <tp:taxon-name-part taxon-name-part-type="genus" reg="Coptodryas">Coptodryas</tp:taxon-name-part>
                <tp:taxon-name-part taxon-name-part-type="species" reg="exsculptus">exsculptus</tp:taxon-name-part>
              </tp:taxon-name><comment>(Eggers, 1927): <xref ref-type="bibr" rid="B40">Wood and Bright 1992</xref>: 824.</comment></tp:nomenclature-citation><tp:nomenclature-citation><tp:taxon-name>
                <tp:taxon-name-part taxon-name-part-type="genus" reg="Xyleborus">Xyleborus</tp:taxon-name-part>
                <tp:taxon-name-part taxon-name-part-type="species" reg="dentipennis">dentipennis</tp:taxon-name-part>
              </tp:taxon-name><comment>Browne, 1983: 558. syn. nov.</comment></tp:nomenclature-citation></tp:nomenclature-citation-list></tp:nomenclature><tp:treatment-sec sec-type="Similar species" id="SECID0ENJAG"><title>Similar species.</title><p><italic><tp:taxon-name><tp:taxon-name-part taxon-name-part-type="genus" reg="Microperus">M.</tp:taxon-name-part><tp:taxon-name-part taxon-name-part-type="species" reg="armaticeps">armaticeps</tp:taxon-name-part></tp:taxon-name></italic>, <italic><tp:taxon-name><tp:taxon-name-part taxon-name-part-type="genus" reg="Microperus">M.</tp:taxon-name-part><tp:taxon-name-part taxon-name-part-type="species" reg="cruralis">cruralis</tp:taxon-name-part></tp:taxon-name></italic> (Schedl, 1975).</p></tp:treatment-sec><tp:treatment-sec sec-type="diagnosis" id="SECID0EJKAG"><title>Diagnosis.</title><p>2.12 mm long [1.9–2.0 mm <xref ref-type="bibr" rid="B12">Browne (1983)</xref>], 2.4× as long as wide. Robust and globular in appearance. This species is distinguished by its large size, stout and robust elytral disc broadly, deeply transversely impressed with a saddle-like depression from scutellum to declivital base; elytral declivity deeply sulcate, its margins begin at interstriae 2 and margined by large tubercles on interstriae 2–6, tubercles on interstriae 1 absent; declivity dull, punctures on declivity small and indistinct; elytral bases slightly emarginated from sutural margin to interstriae 4 to accommodate mycangial tuft, mycangial tuft setae long, very dense; and posterolateral costa absent.</p><p>This species is distinguished from <italic><tp:taxon-name><tp:taxon-name-part taxon-name-part-type="genus" reg="Microperus">M.</tp:taxon-name-part><tp:taxon-name-part taxon-name-part-type="species" reg="cruralis">cruralis</tp:taxon-name-part></tp:taxon-name></italic> by its smaller size, elytral bases slightly emarginated from sutural margin to interstriae 4 to accommodate mycangial tuft, elytral disc more deeply depressed, deeper posteriorly, declivital summit without a pair of large tubercles on interstriae 1, margins of declivital sulcus begin at interstriae 2, tubercles on declivital margin slender and acute, and punctures on declivity small and indistinct.</p><fig id="F6" position="float" orientation="portrait"><object-id xmlns:xlink="http://www.w3.org/1999/xlink" content-type="doi" xlink:type="simple">10.3897/zookeys.1074.76235.figure6</object-id><object-id xmlns:xlink="http://www.w3.org/1999/xlink" content-type="arpha" xlink:type="simple">35371E02-E993-5400-89A2-F0D83FB0A526</object-id><label>Figure 6.</label><caption><p><italic><tp:taxon-name><tp:taxon-name-part taxon-name-part-type="genus" reg="Microperus">Microperus</tp:taxon-name-part><tp:taxon-name-part taxon-name-part-type="species" reg="exsculptus">exsculptus</tp:taxon-name-part></tp:taxon-name></italic> (Eggers, 1927) comb. nov. <bold>A</bold> dorsal view <bold>B</bold> lateral view.</p></caption><graphic xmlns:xlink="http://www.w3.org/1999/xlink" xlink:href="zookeys-1074-191-g006.jpg" position="float" orientation="portrait" xlink:type="simple" id="oo_618145.jpg"><uri content-type="original_file" xlink:type="simple">https://binary.pensoft.net/fig/618145</uri></graphic></fig></tp:treatment-sec><tp:treatment-sec sec-type="New records" id="SECID0E3LAG"><title>New records.</title><p>Brunei: Kuala Belalong FSC, <named-content xmlns:xlink="http://www.w3.org/1999/xlink" content-type="dwc:verbatimCoordinates" xlink:type="simple"><named-content content-type="geo-json" specific-use="{&#34;type&#34;:&#34;Point&#34;,&#34;coordinates&#34;:[116.700000,4.340000]}" id="NCID0EFMAG" xlink:type="simple">116.7°E, 4.34°N</named-content></named-content>, 270 m alt, dipterocarp forest, aerial FIT 4, 17.vi.91, N. Mawdsley (1) (<abbrev xmlns:xlink="http://www.w3.org/1999/xlink" xlink:title="Roger A. Beaver collection" id="ABBRID0EKMAG" xlink:type="simple">RABC</abbrev>). Thailand: Narathiwat Province, Hala-Bala Wildlife Sanctuary, <named-content xmlns:xlink="http://www.w3.org/1999/xlink" content-type="dwc:verbatimCoordinates" xlink:type="simple"><named-content content-type="geo-json" specific-use="{&#34;type&#34;:&#34;Point&#34;,&#34;coordinates&#34;:[101.835278,5.795556]}" id="NCID0ERMAG" xlink:type="simple">5°47'44"N, 101°50'07"E</named-content></named-content>, lowland tropical rainforest, ethanol baited trap, 01.viii.2015, (1) (W. Sittichaya) (<abbrev xmlns:xlink="http://www.w3.org/1999/xlink" xlink:title="Private collection of Wisut Sittichaya, Songkhla, Thailand" id="ABBRID0EWMAG" xlink:type="simple">WSTC</abbrev>).</p></tp:treatment-sec><tp:treatment-sec sec-type="distribution" id="SECID0E1MAG"><title>Distribution.</title><p>Brunei, East Malaysia (Sarawak), Philippines, Thailand.</p></tp:treatment-sec><tp:treatment-sec sec-type="host" id="SECID0E6MAG"><title>Host plants.</title><p>This species was collected from a seraya log (<italic><tp:taxon-name><tp:taxon-name-part taxon-name-part-type="genus" reg="Shorea">Shorea</tp:taxon-name-part></tp:taxon-name></italic> sp.) (<tp:taxon-name><tp:taxon-name-part taxon-name-part-type="family">Dipterocarpaceae</tp:taxon-name-part></tp:taxon-name>) imported to Japan (<xref ref-type="bibr" rid="B12">Browne 1983</xref>).</p></tp:treatment-sec><tp:treatment-sec sec-type="remarks" id="SECID0EVNAG"><title>Remarks.</title><p>The holotype of <italic><tp:taxon-name><tp:taxon-name-part taxon-name-part-type="genus" reg="Xyleborus">Xyleborus</tp:taxon-name-part><tp:taxon-name-part taxon-name-part-type="species" reg="dentipennis">dentipennis</tp:taxon-name-part></tp:taxon-name></italic> (<named-content xmlns:xlink="http://www.w3.org/1999/xlink" content-type="dwc:institutional_code" xlink:type="simple">NHML</named-content>) and images of the <italic><tp:taxon-name><tp:taxon-name-part taxon-name-part-type="genus" reg="Microperus">M.</tp:taxon-name-part><tp:taxon-name-part taxon-name-part-type="species" reg="exsculptus">exsculptus</tp:taxon-name-part></tp:taxon-name></italic> lectotype (<named-content xmlns:xlink="http://www.w3.org/1999/xlink" content-type="dwc:institutional_code" xlink:type="simple">NMNH</named-content>) have been examined and compared by RAB and determined to be conspecific. Accordingly, <italic><tp:taxon-name><tp:taxon-name-part taxon-name-part-type="genus" reg="Xyleborus">X.</tp:taxon-name-part><tp:taxon-name-part taxon-name-part-type="species" reg="dentipennis">dentipennis</tp:taxon-name-part></tp:taxon-name></italic> is here placed in synonymy. The species is transferred to <italic><tp:taxon-name><tp:taxon-name-part taxon-name-part-type="genus" reg="Microperus">Microperus</tp:taxon-name-part></tp:taxon-name></italic> based on the characters given for <italic><tp:taxon-name><tp:taxon-name-part taxon-name-part-type="genus" reg="Microperus">M.</tp:taxon-name-part><tp:taxon-name-part taxon-name-part-type="species" reg="armaticeps">armaticeps</tp:taxon-name-part></tp:taxon-name></italic>.</p></tp:treatment-sec><ref-list><ref id="B40"><mixed-citation xmlns:xlink="http://www.w3.org/1999/xlink" xlink:type="simple"><person-group><name name-style="western"><surname>Wood</surname><given-names>SL</given-names></name><name name-style="western"><surname>Bright</surname><given-names>DE</given-names></name></person-group> (<year>1992</year>) <article-title>A catalog of <tp:taxon-name><tp:taxon-name-part taxon-name-part-type="family">Scolytidae</tp:taxon-name-part></tp:taxon-name> and <tp:taxon-name><tp:taxon-name-part taxon-name-part-type="family">Platypodidae</tp:taxon-name-part></tp:taxon-name> (<tp:taxon-name><tp:taxon-name-part taxon-name-part-type="order">Coleoptera</tp:taxon-name-part></tp:taxon-name>), Part 2: Taxonomic index.</article-title><source>The Great Basin Naturalist Memoirs</source><volume>13</volume>: <fpage>1</fpage>–<lpage>1553</lpage>.</mixed-citation></ref><ref id="B12"><mixed-citation xmlns:xlink="http://www.w3.org/1999/xlink" xlink:type="simple"><person-group><name name-style="western"><surname>Browne</surname><given-names>FG</given-names></name></person-group> (<year>1983</year>) <article-title>Bark beetles and ambrosia beetles (<tp:taxon-name><tp:taxon-name-part taxon-name-part-type="order">Coleoptera</tp:taxon-name-part></tp:taxon-name>, <tp:taxon-name><tp:taxon-name-part taxon-name-part-type="family">Scolytidae</tp:taxon-name-part></tp:taxon-name> and <tp:taxon-name><tp:taxon-name-part taxon-name-part-type="family">Platypodidae</tp:taxon-name-part></tp:taxon-name>) intercepted at Japanese ports, with descriptions of new species, VII.</article-title><source>Kontyû</source><volume>51</volume>: <fpage>554</fpage>–<lpage>572</lpage>.</mixed-citation></ref></ref-list></tp:taxon-treatment>
