# Supplementary material for: ﻿Revision of the xyleborine ambrosia beetle genus Microperus Wood, 1980 (Curculionidae, Scolytinae, Xyleborini) of Thailand with four new species and four newly recorded species
Source: Zookeys. 2021 Dec 3;1074:191–214. doi: 10.3897/zookeys.1074.76235 (PMC8671307; doi:10.3897/zookeys.1074.76235)
Supplement: XML Treatment for Microperus pedellus [file zookeys.1074.76235-treatment9.xml]

<!DOCTYPE tp:taxon-treatment
  PUBLIC "-//TaxonX//DTD Taxonomic Treatment Publishing DTD v0 20100105//EN" "tax-treatment-NSO.dtd">
<tp:taxon-treatment xmlns:tp="http://www.plazi.org/taxpub"><tp:treatment-meta><kwd-group><label>Taxon classification</label><kwd>
              <named-content content-type="kingdom">Animalia</named-content>
            </kwd><kwd>
              <named-content content-type="order">Coleoptera</named-content>
            </kwd><kwd>
              <named-content content-type="family">Curculionidae</named-content>
            </kwd></kwd-group><mixed-citation publication-type="journal"><person-group><name><surname>Sittichaya</surname><given-names>Wisut</given-names></name><name><surname>Smith</surname><given-names>Sarah M.</given-names></name><name><surname>Beaver</surname><given-names>Roger A.</given-names></name><name><surname>Thaochan</surname><given-names>Narit</given-names></name></person-group><article-title>﻿Revision of the xyleborine ambrosia beetle genus <italic><tp:taxon-name><tp:taxon-name-part taxon-name-part-type="genus" reg="Microperus">Microperus</tp:taxon-name-part></tp:taxon-name></italic> Wood, 1980 (<tp:taxon-name><tp:taxon-name-part taxon-name-part-type="family">Curculionidae</tp:taxon-name-part></tp:taxon-name>, <tp:taxon-name><tp:taxon-name-part taxon-name-part-type="subfamily">Scolytinae</tp:taxon-name-part></tp:taxon-name>, <tp:taxon-name><tp:taxon-name-part taxon-name-part-type="tribe">Xyleborini</tp:taxon-name-part></tp:taxon-name>) of Thailand with four new species and four newly recorded species</article-title><source>Zookeys</source><day>03</day><month>12</month><year>2021</year><volume>1074</volume><fpage>191</fpage><lpage>214</lpage><pub-id pub-id-type="doi">10.3897/zookeys.1074.76235</pub-id></mixed-citation></tp:treatment-meta><tp:nomenclature><label>﻿</label><tp:taxon-name>
            <object-id xmlns:xlink="http://www.w3.org/1999/xlink" content-type="arpha" xlink:type="simple">3B8A31C4-8752-5EC0-86A2-A0AACAB68F70</object-id>
            <tp:taxon-name-part taxon-name-part-type="genus" reg="Microperus">Microperus</tp:taxon-name-part>
            <tp:taxon-name-part taxon-name-part-type="species" reg="pedellus">pedellus</tp:taxon-name-part>
          </tp:taxon-name><tp:taxon-authority>(Schedl, 1969)</tp:taxon-authority><tp:taxon-status xmlns:xlink="http://www.w3.org/1999/xlink" xlink:type="simple">comb. nov.</tp:taxon-status><tp:nomenclature-citation-list><tp:nomenclature-citation><tp:taxon-name>
                <tp:taxon-name-part taxon-name-part-type="genus" reg="Xyleborus">Xyleborus</tp:taxon-name-part>
                <tp:taxon-name-part taxon-name-part-type="species" reg="pedellus">pedellus</tp:taxon-name-part>
              </tp:taxon-name><comment>Schedl, 1969: 231.</comment></tp:nomenclature-citation><tp:nomenclature-citation><tp:taxon-name>
                <tp:taxon-name-part taxon-name-part-type="genus" reg="Coptodryas">Coptodryas</tp:taxon-name-part>
                <tp:taxon-name-part taxon-name-part-type="species" reg="pedellus">pedellus</tp:taxon-name-part>
              </tp:taxon-name><comment>(Schedl, 1969): <xref ref-type="bibr" rid="B40">Wood and Bright 1992</xref>: 826.</comment></tp:nomenclature-citation></tp:nomenclature-citation-list></tp:nomenclature><tp:treatment-sec sec-type="remarks" id="SECID0EZRAG"><title>Remarks.</title><p>The paratype deposited in <named-content xmlns:xlink="http://www.w3.org/1999/xlink" content-type="dwc:institutional_code" xlink:type="simple">NHMW</named-content> was examined by the senior author. This species is included in <italic><tp:taxon-name><tp:taxon-name-part taxon-name-part-type="genus" reg="Microperus">Microperus</tp:taxon-name-part></tp:taxon-name></italic> with the following combination of characters: antennal club truncate, type 2, segment 2 visible on posterior side, dense tuft of setae present along elytral base associated with an elytral mycangium; elytral bases broadly V-shaped, costate; scutellum minute, convex and slightly raised above elytra; pronotum from dorsal view basic and parallel sided (type 2), from lateral view disc longer than anterior slope (type 7), and pronotal base weakly sinuate.</p></tp:treatment-sec><tp:treatment-sec sec-type="distribution" id="SECID0EKSAG"><title>Distribution.</title><p>Philippines.</p></tp:treatment-sec><ref-list><ref id="B40"><mixed-citation xmlns:xlink="http://www.w3.org/1999/xlink" xlink:type="simple"><person-group><name name-style="western"><surname>Wood</surname><given-names>SL</given-names></name><name name-style="western"><surname>Bright</surname><given-names>DE</given-names></name></person-group> (<year>1992</year>) <article-title>A catalog of <tp:taxon-name><tp:taxon-name-part taxon-name-part-type="family">Scolytidae</tp:taxon-name-part></tp:taxon-name> and <tp:taxon-name><tp:taxon-name-part taxon-name-part-type="family">Platypodidae</tp:taxon-name-part></tp:taxon-name> (<tp:taxon-name><tp:taxon-name-part taxon-name-part-type="order">Coleoptera</tp:taxon-name-part></tp:taxon-name>), Part 2: Taxonomic index.</article-title><source>The Great Basin Naturalist Memoirs</source><volume>13</volume>: <fpage>1</fpage>–<lpage>1553</lpage>.</mixed-citation></ref></ref-list></tp:taxon-treatment>
