# Supplementary material for: ﻿Revision of the xyleborine ambrosia beetle genus Microperus Wood, 1980 (Curculionidae, Scolytinae, Xyleborini) of Thailand with four new species and four newly recorded species
Source: Zookeys. 2021 Dec 3;1074:191–214. doi: 10.3897/zookeys.1074.76235 (PMC8671307; doi:10.3897/zookeys.1074.76235)
Supplement: XML Treatment for Microperus spicatulus [file zookeys.1074.76235-treatment10.xml]

<!DOCTYPE tp:taxon-treatment
  PUBLIC "-//TaxonX//DTD Taxonomic Treatment Publishing DTD v0 20100105//EN" "tax-treatment-NSO.dtd">
<tp:taxon-treatment xmlns:tp="http://www.plazi.org/taxpub"><tp:treatment-meta><kwd-group><label>Taxon classification</label><kwd>
              <named-content content-type="kingdom">Animalia</named-content>
            </kwd><kwd>
              <named-content content-type="order">Coleoptera</named-content>
            </kwd><kwd>
              <named-content content-type="family">Curculionidae</named-content>
            </kwd></kwd-group><mixed-citation publication-type="journal"><person-group><name><surname>Sittichaya</surname><given-names>Wisut</given-names></name><name><surname>Smith</surname><given-names>Sarah M.</given-names></name><name><surname>Beaver</surname><given-names>Roger A.</given-names></name><name><surname>Thaochan</surname><given-names>Narit</given-names></name></person-group><article-title>﻿Revision of the xyleborine ambrosia beetle genus <italic><tp:taxon-name><tp:taxon-name-part taxon-name-part-type="genus" reg="Microperus">Microperus</tp:taxon-name-part></tp:taxon-name></italic> Wood, 1980 (<tp:taxon-name><tp:taxon-name-part taxon-name-part-type="family">Curculionidae</tp:taxon-name-part></tp:taxon-name>, <tp:taxon-name><tp:taxon-name-part taxon-name-part-type="subfamily">Scolytinae</tp:taxon-name-part></tp:taxon-name>, <tp:taxon-name><tp:taxon-name-part taxon-name-part-type="tribe">Xyleborini</tp:taxon-name-part></tp:taxon-name>) of Thailand with four new species and four newly recorded species</article-title><source>Zookeys</source><day>03</day><month>12</month><year>2021</year><volume>1074</volume><fpage>191</fpage><lpage>214</lpage><pub-id pub-id-type="doi">10.3897/zookeys.1074.76235</pub-id></mixed-citation></tp:treatment-meta><tp:nomenclature><label>﻿</label><tp:taxon-name>
            <object-id xmlns:xlink="http://www.w3.org/1999/xlink" content-type="arpha" xlink:type="simple">EE3C67FE-058C-5845-81FE-A96DFA129E02</object-id>
            <tp:taxon-name-part taxon-name-part-type="genus" reg="Microperus">Microperus</tp:taxon-name-part>
            <tp:taxon-name-part taxon-name-part-type="species" reg="spicatulus">spicatulus</tp:taxon-name-part>
          </tp:taxon-name><tp:taxon-authority>(Browne, 1986), comb. nov., stat. res.</tp:taxon-authority><tp:nomenclature-citation-list><tp:nomenclature-citation><tp:taxon-name>
                <tp:taxon-name-part taxon-name-part-type="genus" reg="Xyleborus">Xyleborus</tp:taxon-name-part>
                <tp:taxon-name-part taxon-name-part-type="species" reg="spicatulus">spicatulus</tp:taxon-name-part>
              </tp:taxon-name><comment>Browne, 1986b: 667.</comment></tp:nomenclature-citation></tp:nomenclature-citation-list></tp:nomenclature><tp:treatment-sec sec-type="remarks" id="SECID0EAUAG"><title>Remarks.</title><p>This species was previously considered a synonym of <italic><tp:taxon-name><tp:taxon-name-part taxon-name-part-type="genus" reg="Coptodryas">Coptodryas</tp:taxon-name-part><tp:taxon-name-part taxon-name-part-type="species" reg="dentipennis">dentipennis</tp:taxon-name-part></tp:taxon-name></italic> (= <italic><tp:taxon-name><tp:taxon-name-part taxon-name-part-type="genus" reg="Microperus">M.</tp:taxon-name-part><tp:taxon-name-part taxon-name-part-type="species" reg="exsculptus">exsculptus</tp:taxon-name-part></tp:taxon-name></italic>) by <xref ref-type="bibr" rid="B7">Bright and Skidmore (1997</xref>: 165). The holotypes of <italic><tp:taxon-name><tp:taxon-name-part taxon-name-part-type="genus" reg="Xyleborus">Xyleborus</tp:taxon-name-part><tp:taxon-name-part taxon-name-part-type="species" reg="spicatulus">spicatulus</tp:taxon-name-part></tp:taxon-name></italic> and <italic><tp:taxon-name><tp:taxon-name-part taxon-name-part-type="genus" reg="Xyleborus">X.</tp:taxon-name-part><tp:taxon-name-part taxon-name-part-type="species" reg="dentipennis">dentipennis</tp:taxon-name-part></tp:taxon-name></italic> (<named-content xmlns:xlink="http://www.w3.org/1999/xlink" content-type="dwc:institutional_code" xlink:type="simple">NHML</named-content>) and further specimens in <named-content xmlns:xlink="http://www.w3.org/1999/xlink" content-type="dwc:institutional_code" xlink:type="simple">NHML</named-content> and RAB, and images of the <italic><tp:taxon-name><tp:taxon-name-part taxon-name-part-type="genus" reg="Microperus">M.</tp:taxon-name-part><tp:taxon-name-part taxon-name-part-type="species" reg="exsculptus">exsculptus</tp:taxon-name-part></tp:taxon-name></italic> lectotype (<named-content xmlns:xlink="http://www.w3.org/1999/xlink" content-type="dwc:institutional_code" xlink:type="simple">NMNH</named-content>), have been compared by RAB, and <italic><tp:taxon-name><tp:taxon-name-part taxon-name-part-type="genus" reg="Xyleborus">X.</tp:taxon-name-part><tp:taxon-name-part taxon-name-part-type="species" reg="spicatulus">spicatulus</tp:taxon-name-part></tp:taxon-name></italic> was found to be distinct. It is here recognized as a distinct species and transferred to <italic><tp:taxon-name><tp:taxon-name-part taxon-name-part-type="genus" reg="Microperus">Microperus</tp:taxon-name-part></tp:taxon-name></italic> based on the generic characters given for <italic><tp:taxon-name><tp:taxon-name-part taxon-name-part-type="genus" reg="Microperus">M.</tp:taxon-name-part><tp:taxon-name-part taxon-name-part-type="species" reg="armaticeps">armaticeps</tp:taxon-name-part></tp:taxon-name>. <tp:taxon-name><tp:taxon-name-part taxon-name-part-type="genus" reg="Microperus">Microperus</tp:taxon-name-part><tp:taxon-name-part taxon-name-part-type="species" reg="spicatulus">spicatulus</tp:taxon-name-part></tp:taxon-name></italic> can be distinguished from <italic><tp:taxon-name><tp:taxon-name-part taxon-name-part-type="genus" reg="Microperus">M.</tp:taxon-name-part><tp:taxon-name-part taxon-name-part-type="species" reg="exsculptus">exsculptus</tp:taxon-name-part></tp:taxon-name></italic> by the following combination of characters (<italic><tp:taxon-name><tp:taxon-name-part taxon-name-part-type="genus" reg="Microperus">M.</tp:taxon-name-part><tp:taxon-name-part taxon-name-part-type="species" reg="spicatulus">spicatulus</tp:taxon-name-part></tp:taxon-name></italic> given first): body elongate 3.0–3.1× as long as wide, vs. 2.1–2.2×; larger size (2.2–2.4 mm vs. 1.85–2.0 mm); elytral disc without a discal depression vs. with a discal depression; the number of teeth on each declivital margin 3–5 vs. 7–8.</p></tp:treatment-sec><tp:treatment-sec sec-type="New records" id="SECID0EKYAG"><title>New records.</title><p>[Indonesia]: Sumatra, ex <italic><tp:taxon-name><tp:taxon-name-part taxon-name-part-type="genus" reg="Dipterocarpus">Dipterocarpus</tp:taxon-name-part><tp:taxon-name-part taxon-name-part-type="species" reg="s">s</tp:taxon-name-part></tp:taxon-name></italic>. [no further data] [1 specimen in <named-content xmlns:xlink="http://www.w3.org/1999/xlink" content-type="dwc:institutional_code" xlink:type="simple">NHML</named-content> determined by F. G. Browne as <italic><tp:taxon-name><tp:taxon-name-part taxon-name-part-type="genus" reg="Xyleborus">Xyleborus</tp:taxon-name-part><tp:taxon-name-part taxon-name-part-type="species" reg="dentipennis">dentipennis</tp:taxon-name-part></tp:taxon-name></italic> Browne, but not that species.] Laos: Sekong prov. ca. 12 km S Seking, Tao Faek waterfalls, <named-content xmlns:xlink="http://www.w3.org/1999/xlink" content-type="dwc:verbatimCoordinates" xlink:type="simple"><named-content content-type="geo-json" specific-use="{&#34;type&#34;:&#34;Point&#34;,&#34;coordinates&#34;:[106.751667,15.245000]}" id="NCID0ENZAG" xlink:type="simple">15°14.7'N, 106°45.1'E</named-content></named-content>, 118 m, at light, 8–12.v.2010, J. Hájek (1) (<abbrev xmlns:xlink="http://www.w3.org/1999/xlink" xlink:title="Roger A. Beaver collection" id="ABBRID0ESZAG" xlink:type="simple">RABC</abbrev>).</p></tp:treatment-sec><tp:treatment-sec sec-type="distribution" id="SECID0EWZAG"><title>Distribution.</title><p>Indonesia (Sumatra), Laos, East Malaysia (Sabah).</p><sec sec-type="Newly recorded species for Thailand" id="SECID0E2ZAG"><title>Newly recorded species for Thailand</title></sec></tp:treatment-sec><ref-list><ref id="B7"><mixed-citation xmlns:xlink="http://www.w3.org/1999/xlink" xlink:type="simple"><person-group><name name-style="western"><surname>Bright</surname><given-names>DE</given-names></name><name name-style="western"><surname>Skidmore</surname><given-names>RE</given-names></name></person-group> (<year>1997</year>) <source>A Catalog of <tp:taxon-name><tp:taxon-name-part taxon-name-part-type="family">Scolytidae</tp:taxon-name-part></tp:taxon-name> and <tp:taxon-name><tp:taxon-name-part taxon-name-part-type="family">Platypodidae</tp:taxon-name-part></tp:taxon-name> (<tp:taxon-name><tp:taxon-name-part taxon-name-part-type="order">Coleoptera</tp:taxon-name-part></tp:taxon-name>), Supplement 1 (1990–1994).</source><publisher-name>NRC Research Press</publisher-name>, <publisher-loc>Ottawa</publisher-loc>, <size units="page">368 pp</size>.</mixed-citation></ref></ref-list></tp:taxon-treatment>
