# Supplementary material for: ﻿Revision of the xyleborine ambrosia beetle genus Microperus Wood, 1980 (Curculionidae, Scolytinae, Xyleborini) of Thailand with four new species and four newly recorded species
Source: Zookeys. 2021 Dec 3;1074:191–214. doi: 10.3897/zookeys.1074.76235 (PMC8671307; doi:10.3897/zookeys.1074.76235)
Supplement: XML Treatment for Microperus nanus [file zookeys.1074.76235-treatment12.xml]

<!DOCTYPE tp:taxon-treatment
  PUBLIC "-//TaxonX//DTD Taxonomic Treatment Publishing DTD v0 20100105//EN" "tax-treatment-NSO.dtd">
<tp:taxon-treatment xmlns:tp="http://www.plazi.org/taxpub"><tp:treatment-meta><kwd-group><label>Taxon classification</label><kwd>
              <named-content content-type="kingdom">Animalia</named-content>
            </kwd><kwd>
              <named-content content-type="order">Coleoptera</named-content>
            </kwd><kwd>
              <named-content content-type="family">Curculionidae</named-content>
            </kwd></kwd-group><mixed-citation publication-type="journal"><person-group><name><surname>Sittichaya</surname><given-names>Wisut</given-names></name><name><surname>Smith</surname><given-names>Sarah M.</given-names></name><name><surname>Beaver</surname><given-names>Roger A.</given-names></name><name><surname>Thaochan</surname><given-names>Narit</given-names></name></person-group><article-title>﻿Revision of the xyleborine ambrosia beetle genus <italic><tp:taxon-name><tp:taxon-name-part taxon-name-part-type="genus" reg="Microperus">Microperus</tp:taxon-name-part></tp:taxon-name></italic> Wood, 1980 (<tp:taxon-name><tp:taxon-name-part taxon-name-part-type="family">Curculionidae</tp:taxon-name-part></tp:taxon-name>, <tp:taxon-name><tp:taxon-name-part taxon-name-part-type="subfamily">Scolytinae</tp:taxon-name-part></tp:taxon-name>, <tp:taxon-name><tp:taxon-name-part taxon-name-part-type="tribe">Xyleborini</tp:taxon-name-part></tp:taxon-name>) of Thailand with four new species and four newly recorded species</article-title><source>Zookeys</source><day>03</day><month>12</month><year>2021</year><volume>1074</volume><fpage>191</fpage><lpage>214</lpage><pub-id pub-id-type="doi">10.3897/zookeys.1074.76235</pub-id></mixed-citation></tp:treatment-meta><tp:nomenclature><label>﻿</label><tp:taxon-name>
            <object-id xmlns:xlink="http://www.w3.org/1999/xlink" content-type="arpha" xlink:type="simple">6EFACCC7-C528-5A65-9E00-CB969E4A3A4E</object-id>
            <tp:taxon-name-part taxon-name-part-type="genus" reg="Microperus">Microperus</tp:taxon-name-part>
            <tp:taxon-name-part taxon-name-part-type="species" reg="nanus">nanus</tp:taxon-name-part>
          </tp:taxon-name><tp:taxon-authority>(Browne, 1949)</tp:taxon-authority><xref ref-type="fig" rid="F8">Figure 8</xref><tp:nomenclature-citation-list><tp:nomenclature-citation><tp:taxon-name>
                <tp:taxon-name-part taxon-name-part-type="genus" reg="Cryptoxyleborus">Cryptoxyleborus</tp:taxon-name-part>
                <tp:taxon-name-part taxon-name-part-type="species" reg="nanus">nanus</tp:taxon-name-part>
              </tp:taxon-name><comment>Browne, 1949: 903.</comment></tp:nomenclature-citation><tp:nomenclature-citation><tp:taxon-name>
                <tp:taxon-name-part taxon-name-part-type="genus" reg="Xyleborus">Xyleborus</tp:taxon-name-part>
                <tp:taxon-name-part taxon-name-part-type="species" reg="caelator">caelator</tp:taxon-name-part>
              </tp:taxon-name><comment>Browne, 1955: 354 (unnecessary replacement name).</comment></tp:nomenclature-citation><tp:nomenclature-citation><tp:taxon-name>
                <tp:taxon-name-part taxon-name-part-type="genus" reg="Microperus">Microperus</tp:taxon-name-part>
                <tp:taxon-name-part taxon-name-part-type="species" reg="nanus">nanus</tp:taxon-name-part>
              </tp:taxon-name><comment>(Browne): <xref ref-type="bibr" rid="B4">Beaver and Hulcr 2008</xref>: 151.</comment></tp:nomenclature-citation></tp:nomenclature-citation-list></tp:nomenclature><tp:treatment-sec sec-type="diagnosis" id="SECID0EPDBG"><title>Diagnosis.</title><p>1.12–1.24 mm (mean = 1.19 mm; n = 6), 2.8–3.0× as long as wide; minute species. This species is distinguished by antennal club type 2, segment 2 visible on anterior side, elytra tapering, declivity obliquely attenuate without posterolateral carina, and elytral posterior margin acute.</p><fig id="F8" position="float" orientation="portrait"><object-id xmlns:xlink="http://www.w3.org/1999/xlink" content-type="doi" xlink:type="simple">10.3897/zookeys.1074.76235.figure8</object-id><object-id xmlns:xlink="http://www.w3.org/1999/xlink" content-type="arpha" xlink:type="simple">A270A981-76D4-556A-A939-7FC2BA2E4D65</object-id><label>Figure 8.</label><caption><p><italic><tp:taxon-name><tp:taxon-name-part taxon-name-part-type="genus" reg="Microperus">Microperus</tp:taxon-name-part><tp:taxon-name-part taxon-name-part-type="species" reg="nanus">nanus</tp:taxon-name-part></tp:taxon-name></italic> (Browne, 1949) <bold>A</bold> dorsal view <bold>B</bold> lateral view.</p></caption><graphic xmlns:xlink="http://www.w3.org/1999/xlink" xlink:href="zookeys-1074-191-g008.jpg" position="float" orientation="portrait" xlink:type="simple" id="oo_618147.jpg"><uri content-type="original_file" xlink:type="simple">https://binary.pensoft.net/fig/618147</uri></graphic></fig></tp:treatment-sec><tp:treatment-sec sec-type="New record" id="SECID0EQEBG"><title>New record.</title><p>Thailand: Narathiwat Province, Hala-Bala Wildlife Sanctuary, <named-content xmlns:xlink="http://www.w3.org/1999/xlink" content-type="dwc:verbatimCoordinates" xlink:type="simple"><named-content content-type="geo-json" specific-use="{&#34;type&#34;:&#34;Point&#34;,&#34;coordinates&#34;:[101.835278,5.795556]}" id="NCID0EZEBG" xlink:type="simple">5°47'44"N, 101°50'07"E</named-content></named-content>, lowland tropical rainforest, ethanol-baited trap, 01.xii.2014 (3), 01.iii.2015 (2), (W. Sittichaya) (<abbrev xmlns:xlink="http://www.w3.org/1999/xlink" xlink:title="Private collection of Wisut Sittichaya, Songkhla, Thailand" id="ABBRID0E5EBG" xlink:type="simple">WSTC</abbrev>).</p></tp:treatment-sec><tp:treatment-sec sec-type="distribution" id="SECID0ECFBG"><title>Distribution.</title><p>Brunei Darussalam, East Malaysia (Sabah, Sarawak), West Malaysia.</p></tp:treatment-sec><tp:treatment-sec sec-type="host" id="SECID0EHFBG"><title>Host plants.</title><p>This species is only known from Dipterocarp hosts including <italic><tp:taxon-name><tp:taxon-name-part taxon-name-part-type="genus" reg="Shorea">Shorea</tp:taxon-name-part></tp:taxon-name></italic> sp., <italic><tp:taxon-name><tp:taxon-name-part taxon-name-part-type="genus" reg="Hopea">Hopea</tp:taxon-name-part><tp:taxon-name-part taxon-name-part-type="species" reg="ferrea">ferrea</tp:taxon-name-part></tp:taxon-name></italic>, and <italic><tp:taxon-name><tp:taxon-name-part taxon-name-part-type="genus" reg="Parashorea">Parashorea</tp:taxon-name-part><tp:taxon-name-part taxon-name-part-type="species" reg="malaanonan">malaanonan</tp:taxon-name-part></tp:taxon-name></italic> (<xref ref-type="bibr" rid="B10">Browne 1961</xref>; <xref ref-type="bibr" rid="B1">Beaver and Browne 1979</xref>). It is unusual in breeding between the bark and wood, and not making galleries in the xylem (<xref ref-type="bibr" rid="B10">Browne 1961</xref>).</p></tp:treatment-sec><ref-list><ref id="B4"><mixed-citation xmlns:xlink="http://www.w3.org/1999/xlink" xlink:type="simple"><person-group><name name-style="western"><surname>Beaver</surname><given-names>RA</given-names></name><name name-style="western"><surname>Hulcr</surname><given-names>J</given-names></name></person-group> (<year>2008</year>) <article-title>A review of the ambrosia beetle genus <italic><tp:taxon-name><tp:taxon-name-part taxon-name-part-type="genus">Cryptoxyleborus</tp:taxon-name-part></tp:taxon-name></italic> Schedl (<tp:taxon-name><tp:taxon-name-part taxon-name-part-type="order">Coleoptera</tp:taxon-name-part></tp:taxon-name>: <tp:taxon-name><tp:taxon-name-part taxon-name-part-type="family">Curculionidae</tp:taxon-name-part></tp:taxon-name>: <tp:taxon-name><tp:taxon-name-part taxon-name-part-type="subfamily">Scolytinae</tp:taxon-name-part></tp:taxon-name>).</article-title><source>The Coleopterists Bulletin</source><volume>62</volume>: <fpage>133</fpage>–<lpage>153</lpage>. <ext-link xlink:type="simple" ext-link-type="doi" xlink:href="10.1649/1026.1">https://doi.org/10.1649/1026.1</ext-link></mixed-citation></ref><ref id="B10"><mixed-citation xmlns:xlink="http://www.w3.org/1999/xlink" xlink:type="simple"><person-group><name name-style="western"><surname>Browne</surname><given-names>FG</given-names></name></person-group> (<year>1961</year>) <article-title>The biology of Malayan <tp:taxon-name><tp:taxon-name-part taxon-name-part-type="family">Scolytidae</tp:taxon-name-part></tp:taxon-name> and <tp:taxon-name><tp:taxon-name-part taxon-name-part-type="family">Platypodidae</tp:taxon-name-part></tp:taxon-name>.</article-title><source>Malayan Forest Records</source><volume>22</volume>: <fpage>1</fpage>–<lpage>255</lpage>.</mixed-citation></ref><ref id="B1"><mixed-citation xmlns:xlink="http://www.w3.org/1999/xlink" xlink:type="simple"><person-group><name name-style="western"><surname>Beaver</surname><given-names>RA</given-names></name><name name-style="western"><surname>Browne</surname><given-names>FG</given-names></name></person-group> (<year>1979</year>) <article-title>The <tp:taxon-name><tp:taxon-name-part taxon-name-part-type="family">Scolytidae</tp:taxon-name-part></tp:taxon-name> and <tp:taxon-name><tp:taxon-name-part taxon-name-part-type="family">Platypodidae</tp:taxon-name-part></tp:taxon-name> (<tp:taxon-name><tp:taxon-name-part taxon-name-part-type="order">Coleoptera</tp:taxon-name-part></tp:taxon-name>) of Penang, Malaysia.</article-title><source>Oriental Insects</source><volume>12</volume>: <fpage>575</fpage>–<lpage>624</lpage>. <ext-link xlink:type="simple" ext-link-type="doi" xlink:href="10.1080/00305316.1978.10432538">https://doi.org/10.1080/00305316.1978.10432538</ext-link></mixed-citation></ref></ref-list></tp:taxon-treatment>
